# Supplementary material for: Quantification and Improvement of the Dynamics of Human Serum Albumin and Glycated Human Serum Albumin with Astaxanthin/Astaxanthin-Metal Ion Complexes: Physico-Chemical and Computational Approaches
Source: Int J Mol Sci. 2022 Apr 26;23(9):4771. doi: 10.3390/ijms23094771 (PMC9104927; doi:10.3390/ijms23094771)
Supplement: Supplementary file 1 [file ijms-23-04771-s001.zip]

Archive with 1 entries (1 files):
- ijms-1689704-supplementary.pdf
